# Supplementary material for: Family-Run Pig Farms: Research and Extension Activities for Parasite Control in a Municipality in the State of Rio de Janeiro, Brazil
Source: Pathogens. 2022 Aug 26;11(9):971. doi: 10.3390/pathogens11090971 (PMC9503554; doi:10.3390/pathogens11090971)
Supplement: Supplementary file 1 [file pathogens-11-00971-s001.zip]

Archive with 1 entries (1 files):
- pathogens-1799717-supplementary.pdf
